# Supplementary material for: Mental Health Impact of Early Stages of the COVID-19 Pandemic on Individuals with Pre-Existing Mental Disorders: A Systematic Review of Longitudinal Research
Source: Int J Environ Res Public Health. 2023 Jan 4;20(2):948. doi: 10.3390/ijerph20020948 (PMC9858748; doi:10.3390/ijerph20020948)
Supplement: Supplementary file 1 [file ijerph-20-00948-s001.zip]

Archive with 10 entries (10 files):
- Supplementary material/Supplementary material file 1.docx
- Supplementary material/Supplementary material file 10.docx
- Supplementary material/Supplementary material file 2.docx
- Supplementary material/Supplementary material file 3.docx
- Supplementary material/Supplementary material file 4.docx
- Supplementary material/Supplementary material file 5.docx
- Supplementary material/Supplementary material file 6.docx
- Supplementary material/Supplementary material file 7.docx
- Supplementary material/Supplementary material file 8.docx
- Supplementary material/Supplementary material file 9.docx
